# Supplementary material for: Emerging role of oncogenic ß-catenin in exosome biogenesis as a driver of immune escape in hepatocellular carcinoma
Source: eLife. 2024 Jul 15;13:RP95191. doi: 10.7554/eLife.95191 (PMC11249736; doi:10.7554/eLife.95191)
Supplement: Figure 2—source data 3. [file elife-95191-fig2-data3.zip]

Archive with 3 entries (2 files):
- Figure 2-source data 3/
- Figure 2-source data 3/Stain free.scn
- Figure 2-source data 3/Stain free.tif
