# Supplementary material for: Emerging role of oncogenic ß-catenin in exosome biogenesis as a driver of immune escape in hepatocellular carcinoma
Source: eLife. 2024 Jul 15;13:RP95191. doi: 10.7554/eLife.95191 (PMC11249736; doi:10.7554/eLife.95191)
Supplement: Figure 3—figure supplement 4—source data 2. [file elife-95191-fig3-figsupp4-data2.zip]

Archive with 3 entries (2 files):
- Figure 3-figure supplement 4 source data 2/
- Figure 3-figure supplement 4 source data 2/Stain free.scn
- Figure 3-figure supplement 4 source data 2/Stain free.tif
